# Supplementary material for: Can Extracts from the Leaves and Fruits of the Cotoneaster Species Be Considered Promising Anti-Acne Agents?
Source: Molecules. 2022 May 2;27(9):2907. doi: 10.3390/molecules27092907 (PMC9105355; doi:10.3390/molecules27092907)
Supplement: Supplementary file 1 [file molecules-27-02907-s001.zip]

Archive with 1 entries (1 files):
- molecules-1704941-supplementary.pdf
